# Supplementary material for: Vitamin C Suppresses Pancreatic Carcinogenesis through the Inhibition of Both Glucose Metabolism and Wnt Signaling
Source: Int J Mol Sci. 2022 Oct 14;23(20):12249. doi: 10.3390/ijms232012249 (PMC9603812; doi:10.3390/ijms232012249)
Supplement: Supplementary file 1 [file ijms-23-12249-s001.zip]

Archive with 1 entries (1 files):
- ijms-1824683-supplementary.pdf
